# Supplementary material for: Direct Membrane Filtration of Municipal Wastewater: Studying the Most Suitable Conditions for Minimizing Fouling Rate in Commercial Porous Membranes at Demonstration Scale
Source: Membranes (Basel). 2023 Jan 12;13(1):99. doi: 10.3390/membranes13010099 (PMC9866899; doi:10.3390/membranes13010099)
Supplement: Supplementary file 1 [file membranes-13-00099-s001.zip]

Archive with 1 entries (1 files):
- membranes-2116407-supplementary.pdf
